# Supplementary material for: Exploiting protein modification systems to boost crop productivity: SUMO proteases in focus
Source: J Exp Bot. 2018 Jun 12;69(19):4625–32. doi: 10.1093/jxb/ery222 (PMC6117578; doi:10.1093/jxb/ery222)
Supplement: Supplementary Table S1 [file ery222_suppl_supplementary_table_s1.xlsx]

## Sheet: Sheet1
label	accession	sequence
AtULP1D	OAP13197.1	MTKRKKEVIDVDCSEKKDFVIDWSSAMDKEDEVPELEIVNTTKPTPPPPPTFFSDDQTDSPKLLTDRDLDEQLERKKAILTLGPGLPDKGEKIRLKIADLEEEKQRRVLEGSKMEVDRSSKVVSSTSSGSDVLPQGNAVSKDTSRGNADSKDTSRQGNADSKEVSRSTFSAVFSKPKTDSQSKKAFGKELEDLGCERRKHKAGRKPVTRLSNGWRLLPDVGKAEHSAKQFDSGLKESKGNKKSKEPYGKKRPMESSTYSLIDDDDDDDDNDTSGHETPRELSWEKSPSQSSRRRKKSEDTVINVDEEEAQPSTVAEQAAELPEGLQEDICYPTRDDPHFVQVCLKDLECLAPREYLTSPVMNFYMRFLQQQISSSNQISADCHFFNTYFYKKLSDAVTY…
AtULP2B	NP_001184951.1	MKKNFEVFDFKEEDELAESAAGKLLEKFTNPSPCNSPVLQRQRIQSFCNEKRVEEEEMEGPSCAEPATAVESDDHQCEDDSTLVTEAKESRTILTFGLETTDHLEETDAEHVNQGLMLGLKTEDLAKETDIDHDNHGLMFGLNSEDDIEETDVDHRVESFSCQLGGNSFYAETSSYSQRQLNSPFSDSSSSEEQIDMMSAIDESLSDRSALSEASDSEDDEEDWMTEHCFNDEEKIDLSTAVIMTSEYVILKDMHCAASLVIFSCNGIKIKSFLANNEEVPFSCEFGVEDIVSIQYNWYQNVGLIILRIRVLLKDENCHEDMEELKIAVKEHNWPNKQQKINSLHVKYPAVWNTDLEDDVEVSGYNLNQQKRYFPSFDEPFEDVVYPKGDPDAVSICKR…
AtULP2A	OAO99507.1	MTLRSVQSRSKRKPIDVFDYSDEDDRVEEESKKLLRKFDSPVTKKHHCAIDKYEFLRCFAKDTQSESKVLQHIVIDVEVPVKEEPSRCELSGDGNSDLIDVISNGSHRRIGIDSLTSSSLSENDEVSTGEATNPASDPHEVDPENAQVLIIPDVIIYGDIYCTNSKLTFSRNCMNVESSSVNATKGTFSCQWTIEDIIKIESQWCLEVETAFVNVLLKSRKPEGVDIAKDISGIDLLKFSVYDPKWSKEVETIRSLDSRYKNIWFDTITESEEIAFSGHDLGTSLTNLADSFEDLVYPQGEPDAVVVRKQDIELLKPRRFINDTIIDFYIKYLKNRISPKERGRFHFFNCFFFRKLANLDKGTPSTCGGREAYQRVQKWTKNVDLFEKDYIFIPINCSF…
AtULP1A	NP_187347.2	MKNQSRVLNSELGDFDLSVLWDQILNFEGYGSYCFRPMDMDGYHKRSAGLNPCKHSGFSHSSRPMAPGIYRYPEVKSSLRRQVHAPVRILNSGRDRSTRQGSGNVLGTFLTRNNDMWKRNALDSSLRYRTDREVIDVDDELGDVEMISDDTSREGVENVAMEVDEVEEKAEMGNGLFSEVASLKNGSLRVGECSKANSSSLVVNRPVTDVTSFEAYRKVLESAVNRTSKLKDRGFVDFFKERGRALLRSLSSFWRQDEEPVEVVQREAFVPLSREEETAVRRAFSANDSNILVTHKNSNIDITGKILRCLKPGKWLNDEVINLYMVLLKEREAREPKKFLKCHFFNTFFFTKLVNSATGYNYGAVRRWTSMKRLGYHLKDCDKIFIPIHMNIHWTLAVI…
AtESD4	OAO98717.1	MGAVAINRKRSDESFNFINQQSTNPLRNSPYFQASKKRRFSFAISEDSGKPASSNPTISRISRYPDAKAPLRREIHAPSRGILRYGKAKSSDYSEKDANFFVRKYDDAKRSALEALRFVNKGKDFVDLGGEVEKEEVVSDDSSVQAIEVIDCDDDEEKKNLQPSFSSGVTDVKKGENFRVEDTSMMLDSLSLDRDVDNDASSLEAYRKLMQSAEKRNSKLEALGFEIVLNEKKLSLLRQSRPKPVEKRVEVPREPFIPLTEDEEAEVYRAFSGRNRRKVLATHENSNIDITGEVLQCLTPSAWLNDEVINVYLELLKERETREPKKYLKCHYFNTFFYKKLVSDSGYNFKAVRRWTTQRKLGYALIDCDMVFVPIHRGVHWTLAVINNRESKLLYLDSL…
AtLP1B	OAO98233.1	MALVPKIRNRTISDKPVSSSCTRTSSFRQRLLASCKRFLRFKLLVRASSVSLKKKTASCSQSQQVVKHNDDRIEEHSSSNRGFKNGNNFLVSSTETKKLVAFCGEPFQPLNEEEVALVNSALSKRNRKKILVSHKNSNIDISGETLQCLRPNQWLNDDVTNLYLELLKERQTRDPQKYFKCHFFNTFFYVKLVSGSGYNYKAVSRWTTKRKLGYDLIDCDIIFVPIHIDIHWTLGVINNRERKFVYLDSLFTGVGHTILNAMAKYLVDEVKQKSQKNIDVSSWGMEYVEERPQQQNGYDCGMFMLKYIDFYSRGLSLQFSQKDMPYFRLRTAKEILRLRAD
AtULP3	NP_190417.4	MSRRRSNRVRNTNSKYVSSPARVTIIDDCEEDEYLHHRTCWKHIAAALSKCGSKPKRTKELEIFKLTAPCFYDECTRRGRSERRIKCKYLDSKLRKKLNSKAFVGYLEDVWRGFSDEKKNSFVYLDCLWFSMYKSENHNIRSSVFDSVKTKQIFSKKYVFLPIVYWSHWTLLIFCNFGEDLDSDKTCMLFLDSLQTTDSSQRLEPDIRKFVLDIYRAEGRTEDSSLVDEIPFYVPMVPQQTNDVECGSFVLYYIHRFIEDAPENFNVEDMPYFLKEDWFSHKDLEKFCDELHSLGTIH
AtULP1C	NP_172527.2	MKRQRAIELDRVKKTMLNIDWDDALGDEEVPELEIIATDKIPPREPTLSGYEPAVSVRSLRDNELDDHLKRQRSLLTRLGDKLADKGEKIRNRIGELEYEKQRRMFQQRTKMQDADNGCQILEKPKSSDVFMRASTASKDTSGQGTSGSKDVSRSTFAAHFSDNLKMGPQPVKLVNDKLQDLGRGSWISKANRDSIIEKNNVWRSLPRLSKCKVSLKNFYSESKDPKGDRRPNEAYGKGKPNESSPYLLVDDDDGDDDKVIGYETPRHWSLKASPLQSSSCRKKSDDKVINLDEDEPLSPMVVEEACELPEGLPEDIYYPSSDQSDGRDLVQVSLKDLKCLSPGEYLTSPVINFYIRYVQHHVFSADKTAANCHFFNTFFYKKLTEAVSYKGNDRDAYF…
BrULP1C	XP_009148385.1	MKRQKVIELDRVETPTKSFNIDWDNVLVDEGVPDLEIVDKTPPPHEPTFSGDDSAVCVKSLKESELDDYLKRQRSLLASFADKLPDKGERIRSRIGRLEYEKQRRLLRRAKSVRPLDTDECQILKSSDVCKKANTATGSKEASRSTFVSHFSVNLKVEARPLKLFSEDLGRESWKGKAGGETATKQSNGWRSLPRLGKSRIGETNFYSGFKDPKGKREHDEASVSRKRKTKETSPYLLVDDDDEDEDVVGYDTPRELSCKASLSQRSSCRKKSDDKVINLDEEEPESPVVVEEALELPEGLPGDICYPLRDDPDLVQVSLDDLKCLSPRECLTSPVINFYIRFLQHQVFSANQTAADCHFFNTFFYKKLTEAVSYKGNDKEASFVRLRRWWKGFDLFRK…
BrULP1D	XP_009113217.1	MTKGKHEVEKESDSSDKKAFTIDWNSVLEDDGGGGKEHQVPELVIVNTQNPLPGDQMDCHRNLTDHALDEQLERNKSHLVKLGPGLPDNGEKIRLNIASLEAEKQRRVLHLSNMDADRSSKLMHASTSGSDVFTRGNAASTEASRQSNTESKEVSRSTFAAVFSKPKPDNTQSTKAFCKELEDLGCASVKPKAEKKIVTRQKNEWRILSKAVEEKQTGNHKSKGSYGRKKYKESCTYSLLDDDDDDSNGHETPKEWSWEEYPSQSSKRRKKADDSVINIDEEEPQPSTVADQTVELPEGLQEDICYPSSDDPHFVQVCLKDLECLAPQEFLNSPVMNFYIRFLQEQQVSNYCHFFNTYFYKKLSDAVTNKGNDKAASFLKLRRWWKGIDLFRKAYIFIP…
BrULP3	XP_018511509.1	MFRLVLKFKNGLYRQDSNLLSALASMYDESKDHFVIGNPKMDIDFGLEDVLYITGLPTDAEHVSGYESQNINATIMEHFKINEEKAESLMMNSGNSIDLSRLKFEFEMVPQEEDIDLEPYFKAYLLFLLGEFIHPNNSCSYSPMYLPLLGLNVVNHYAWGAAMLANMKESIEKVKKVGKFTSLCGFSYALTVFALERFPFLRERCGSSPLYSLPSGFPLILGWMEALCKPNKDTKNVKSVGYYKKKLQDMEEKDILDKKVINVDEEKPQSSMVVEQAVELPAGLLEDICYPSRNDPNFVNVHCKDLECLAPQKFLRSPVMDFYIRFLQQQVPSADQISEDFHFFNTYFYKKLCDALTHNGNDKEAFWINFRNWWKSSDIFRKAYIFIPIHEDLHWSLVI…
BrULP2A	XP_018511049.1	MTTQPPVHSRGKREQIGVFDYTDEDEHVEEMSKKLLRKFDSPGTSKTPRAIDKYDFLRLFAVAKDTQSEGKALDHIVIDVEDNIPAKEERSRCEPSGYKTNILQCDLIDVASDDSRGRIGISSSSSSSLSENDDASNGEEATSVTSGSREVDSENSQVLIIPDFIIYGDAYCTNSKLTFSRNCMSVESSSVNATKGTFSCRWAIEDIVRIESQWCSELETAVVNVLLKSRDPNGVDNAKEISGIDLLKFSLYDAKWSKEVETIKLLDSRYKDIWFDTITESEESACSGHNLETSLTNLAGSFENLVYPQGEPDAVVVRKQDIELLKPRRFINDTIIDFYIKYLKSRIPPEERGRFHFFNCFFFRKLANLDKGSPSSFGGREAYQRVQKWTKNVELFEKD…
BrULP2B	XP_009110806.1	MKKNIDVFDFNEEDDELAESASGKLLEKFANPSSSVSPALQCQRIQSFCQEEPALKEVEGARCAEAATTDVVDRHCEDAPALATEAEESSRDHFTESDVNHGLVFGLNTDDRGKETDVDDDNHGLMFGFDIEDHMKETDGDHGLESFSCQPSAKSFYAETSSYSQPQLNSPFSDSSSNPERTDMMSAIDESLSDRSALSEASDSEGDEDWMSEHCFDDMEKIDRNTAVIMIPEYVVLKDMPCAPSLVIFSCNGIKIKSYPDNNEEGPFCCEFGVEDIVSIQYNWYQNVGVIILRIRVLLKDEKWHEDRQHTTDIEELKFAVKDHNWPEKQQQINSLHVKYPAVWNADLDEDVEVSGDNLHQRKRYFPRFDEPFEDVVYPKGDPDAVSVCKRDVELLQPE…
BrULP1A	XP_009124609.1	MAPPGNHHRYPELKSPLRRQVHAPSPVRKFGFSAFTRQNRNAVGQVSGNALLNGNCNSLERNTLDLRLQCRMDREVIDVDDDEEEVDYVEVISDDDEVENVVAMEEESEKEVSLDGFSVENGSLMVVDDDDDPQADKKSLNRPVTDVCSFEAYRKALKSAENRTSKLKARGFGDFLRERGRGLLRSLRSFFIPEQEPVEDGRSEPFEPLSKEELTAVKDAFSANVHNILVSHENSNIDITVEKLRCLKPGQWLNDEVINLYLVLLKEREAREPKKFIKCHFFNTFFFTKLVNSGTGYNYNAVRRWTSMKKLGYHLIDCDKIFIPIHMNIHWTLAVINIKERKFQYLDSYKGREPRILDALARYFADEVKDKNQVDVDVSQWRQEFVQDLPEQSNGFDCG…
BrESD4	XP_009136721.1	MGAVAINRKRTEDSLNFNQQSPSQASKKKRRFSFGIVSPDSNKPSSSTISRISRYPDAKAPLRREIHAPSRASLRYALPKPKPNDYSFKRRAFDALRFFTKDKEIIDLGDEEEEEPEIEIEIEIGKEAVCEDSSVEVVEPPSSSMLDSMSLVRQEAASSLEAYKKLLQSAERRNSKLEALGFEILFNEKRLSQLRQSRPKPVDKPLKKVPDEPFIPLTEEEEAEVYNAFTGKNRRKVLVTHANSNIDITGEVLQCLTPSAWLNDEVINVYLELLKERETREPKKYLKCHFFNTFFYKKLVSDSGYNYKAVRRWTTQRKLGYALIDCDMIFVPIHRGVHWTLAVINIRDRKFLYLDSLNGVDSKILNALAKYLGDEAKEKSGKDIDVSSWDMEFVEDLPQ…
BrULP1B	XP_009124236.1	MAYAATKRKRGVRQDRFSDKPASDSTIPPTLSRYKVREFHARCRGFLRFRSLVRRNKRRTTSVCLGISHHEASNLFGYKFDSSKPIHEDEVIDLVDEEDSSIEQAAKEYSSPSPPRAPKGSYLSVPLIRRSPRLKKKRAEVSRELFIPLKEEEDAQVKSAFSVRNRMKVLVLHKHSGIEIRGETLQCLKPCAWLNDDVINLYLELLKERETRDPQKDFKCHFFNTFFYVKLTRPSYNYKAVRRWTRHKRLGYNLIDCDIIFVPIHGVVHWTLAVINIRECKFMYLDSLNGSDPTILTAVAKYFVDEVKDKNGKTIDISSWDMEYVKDLPLQQNGYDCGMFMLKYIDFYSRGLGLKFSQTDMPYFRVKTAKEILRLQAD
BoULP1C	XP_013586313.1	MKRQKVIELDRVETPTKSFNIDWDNVLVDEDVPDLEIVDKTPPHEPAFSGDDSAVCVKSLKDSELDDHLKRQRSLLASFADKLPDKGARIRSRIGSLEYEKQRRLLRRAKSDTDECQILAQPKSSDVCKQANTATGSKEASRSTFVSHFSVNLKVEARPVKLFSEDLGRESWKGKASGETTTKQSNGWRSLPRLGKSQIGETNFYSGFKDPKGKREHDEASVSRKRKTKESSPYLLVDDDDDEDDVVGYDTPRELSCKASLSQRSSCRKKSDDKVINLDEEEPESPVVVEEALELPEGLPGDICYPSRDDPDLVQVSLDDLKCLSPRECLTSPVINFYIRFLQHQVFAANQTAADCHFFNTFFYKKLIEAVSYKGNDKEASFVRLRRWWKGFDLFRKSY…
BoULP1D	XP_013612591.1	MTKGKHEVEKELDSSDKKAFTIDWNSVLEDGGGDGKEHKVPELLIVNTQNPLPGDQMDCHRNLTDHALDEQLERSKSHLVKLGPSLPDNGEKIRLNIASLEAEKQRRVLHRSNMDADRSSKLMHASTSGSRGNAASTEASRQTNTDSKEVSRSTFAAVFSKPKPDTQSTKAFCKELEDLGCASVKPKAEKKIVTRQKNKWRILSKAVEEKQTGNHKSNGSYGKKKYKESCTYSLLDDDDDDSNVHKTPKEWSWEEYPSQSSKRHKNADDSVINIDEEEPQPSTVADQTVELPEGLQEDICYPSSDDPHFVQVCLKDLECLAPQEFLNSPVMNFYIRFLQEQQVSNYCHFFNTYFYKKLSDAVTNKRNDKAASFLKLRRWWKGIDLFRKAYIFIPIHEDV…
BoULP2A	XP_013606968.1	MTQPSVHSRGKRENIGVFDYTDEDEHVEEMSKKLLRKFDSPGTTKTPRAIDKYDFLRLFAQETQSESKALDHIVIDVEDNIPEKEERSRCEPSGYETNILQCDLIDVASDDSRGRIGINSSSSSSLSENDDASNGEEATSVTSVSREVDSENSQVLIIPDVIIYGDIYCTNSKLTFSRNCVSVESSSVNATKGTFSCQWTIEDIVRIESQWCSEVETALVNVLLKSRDGVDNAKEITGIDLLKFSVYDAKWSKEVETIKLLDSRYKDIWFDTITESEEKACSGHNLETSLNNLAGSFEDLVYPQGEPDAVVVRKQDIELLKPRRFINDTIIDFYIKYLKSRIRPEERGRFHFFNCFFFRKLANLDKGSPSSFGGREAYQRVQKWTKNVELFEKDYIFIP…
BoULP2B	XP_013605145.1	MKKKIDVFDFNEEDELAESASGKLLEKFANPSSSISPALQCRRIQSSCQEESALKEVEGASCAEAATDVVDRHCEDAPALATEPDDPTRDHLTEKDVDHGLVFGLNTEDRGKEADVEDDNQRLMFGLNTEDREKEADVEHDNQGLMFGLDTEDLMKETDEDHGLESFSCQPSAKSFYAETSSYSQPQLNSPFSDSSSSEDRNDMMSAIDESLSDQSALSEASDSEGDEDWMAEHCFDGMEKIDRNTAVIMIPEYVVLKDMPCTASLVIFSCNGIKIKSYPDNSEEGPFCCEFGVEDIVSIQYNWYQNVGVIILRIRVLLKDEKCHEDRQHSTDIEELKFAVKDHNWPEKQQQINSLHVKYPAVWSADLDEDVEVSGDNLHQRKRYFPRFDEPFEDVVYP…
BoULP1A	XP_013619667.1	MAPPGNHHRYYPEVKSPLRRQVHAPSPVRKFGLSCPRQVVSGNAVGVLLTSDCNSLERKKLDLPLDYYRTEVVDVDDYDDEVDYVEVISDDDEVENAVDMEEESEKEVSLDEVNPKNGSFMVVDEEAVTDDVCSFEAYRKALKSAENRTSKLKARGFGGFLRERCRGLLRSLRSFFRQDEEPVEDVRSEPFEPLSKEELTAVKDAFSANFHNILVSHENSNIDITVEKLRCLKPGQWLNDEVINLYLVLLKEREAREPKKFLKCHFFNTFFFTKLVNSATGYNYNAVRRWTSMKKLGYHLIDCDKIFIPIHMNIHWTLAVINIKERKFQYLDSYKGREPRILDALGRYFVDEVRDKNEVDVDVSQWRQEFVQDLPEQSNGFDCGMFMLKYMDFYSRGLD…
BoESD4	XP_013593423.1	MGAVAINRKRTEDSLNFNQPSPSQASNKKRRFSFGIISPDSNKPSSSTVSRISRYPDAKAPLRREIHAPSRASLRYGLPKPKPKPKPNDYSFDDAKRRAFDALSFFTKDEEVIDLGDEEEEPKIEIGKEAVSEDSSVEVVDCDIDEKEEIVEPPSSSMLDSLSLVRREATDAASSLEAYKKLLQSAERRNSKLEALGFEILFNEKRLSQLRQSRPKPVEKPLKKVPDEPFIPLTKEEKAEVYNAFSGKNRRKVLVTHANSNIDITGQVLQCLTPSAWLNDEVINVYLELLKERETREPKKYFKCHFFNTFFYKKLVSDSGYNYKAVRRWTTQRKLGYALIDCDMIFVPIHRSVHWTLAVINNRDRKFLYLDSLNGVDSKILNALAKYLGDEAKEKSGKD…
BoULP1B	XP_013632030.1	MAYAATKRKRGQDRFSDKPASSSDSTIPPRLSRHKVREFHARCRGFLRFRSLVRRNKTTKPTSVCVGIGHEEASNLFGYKFDSSKPVHEVIDLVDEDSSIEQAAQVVEDDKVEKEYSSPCRARNDEKGSYLRVVPLIRRSPRLKKKRAEVSRELFLPLKEEEDAQVKSAFSVRNRMKVLVLHKNSGIEIRGETLQCLKPCAWLNDDVVINLYLELLKERETRDPQKYFKCHFFNTFFYVKLTRPSYNYKAVRRWTRHKRLGYNLIDCDIIFVPIHGVVHWTLAVINKRECKFMYLDSLNGSDPTILTAVAKYFVDEVKDKNGKTIDISSWGMEYVKDLPLQQNGYDCGLFMLKYIDFYSRGLGLKFSQTNMPYFRVRTAKEILRLQAD
BnULP1C	XP_013586313.1	MKRQKVIELDRVETPTKSFNIDWDNVLVDEDVPDLEIVDKTPPHEPAFSGDDSAVCVKSLKDSELDDHLKRQRSLLASFADKLPDKGARIRSRIGSLEYEKQRRLLRRAKSDTDECQILAQPKSSDVCKQANTATGSKEASRSTFVSHFSVNLKVEARPVKLFSEDLGRESWKGKASGETTTKQSNGWRSLPRLGKSQIGETNFYSGFKDPKGKREHDEASVSRKRKTKESSPYLLVDDDDDEDDVVGYDTPRELSCKASLSQRSSCRKKSDDKVINLDEEEPESPVVVEEALELPEGLPGDICYPSRDDPDLVQVSLDDLKCLSPRECLTSPVINFYIRFLQHQVFAANQTAADCHFFNTFFYKKLIEAVSYKGNDKEASFVRLRRWWKGFDLFRKSY…
BnULP1D	XP_013725317.1	MTKGKHEVEKESDSSDKKAFTIDWNSVLEDGGGDGKEHKVPELLIVNTQNPLPGDQMDCHRNLTDHALDEQLERSKSHLVKLGPSLPDNGEKIRLNIASLEAEKQRRVLHRSNMDADRSSKLMHASTSGSRGNAASAEASRQTNTDSKEVSRSTFAAVFSKPKPDTQSTKAFCKELEDLGCASVKPKAEKKIVTRQKNQWRILSKALEEKQTGNHKSNGSYGKKKYKESCTYSLLDDDDDDPNVHKTPKEWSWEEYPSQSSKRRKNADDSVINIDEEEPQPSTVADQTVELPEGLQEDICYPSSDDPHFVQVCLKDLECLAPQEFLNSPVMNFYIRFLQEQQVSNYCHFFNTYFYKKLSDAVTNKGNDKAASFLKLRRWWKGIDLFRKAYIFIPIHEDV…
BnULP3	CDY28152.1	MVVEQAVELPAGNDPNFVNVHCKDLECLAPQKFLRSPVMDFYIRFLQQQVPSADQISEDFHFFNTYFYKKLCDALTHNGNDKEAFWINFRNWWKSSDIFRKAYIFIPIHEDLHWSLVIICIHDKEDESGLTILHLDSLRFHSRRRIVENVKSFLEYEWNYVKQGDYSLDLPVSKQIWETFLHSINNVDIEVPQQKNDFDCGVFVLFFIKRFIEVAPQRLKKKDLGMFNKNWFRPDEASALRIKIQNTLIDLFRVGDNLLQEPIKVYGRKRKKQSKGIVDNVPVALDRLVGNTPVALRTQNQLANVGRSQYGRLYVQPDCFTPATYKK
BnULP2A	XP_013735196.1	MTTQPSVPVHSRGKREQIGVFDYTDEDEHVEEMSKKLLRKFDSPGTSKTPRAIDKYDFLRLFAVAKDTQSESKALDHIVIDVEDNIPAKEERSRCEPSGYKTCDLIDVASDDSRGRIGISSSSSSSLSENDDASNGEEATSVTSGSREVDSENSQVLIIPDFIIYGDTYCTNSKLTFSRNCMSVESSSVNATKGTFSCRWAIEDIVRIESQWCSELETAVVNVLLKSRDPNGVDNAKEISGIDLLKFSLYDAKWSKEVETIKLLDSRYKDIWFDTITESEESACSGHNLETSLTNLAGSFENLVYPQGEPDAVVVRKQDIELLKPRRFINDTIIDFYIKYLKSRIPPEERGRFHFFNCFFFRKLANLDKGSPSSFGGREAYQRVQKWTKNVELFEKDYI…
BnULP2B	XP_013750844.1	MKKNIDVFDFNEEDELAESASGKLLEKFANPSSSISPALQCRRIQSSCQEESALKEVEGASCAEAATDVVDRHCEDAPALATEPDDSTRDHLTEKDVDHGLVFGLNTEDRGKEADVEDDNHRLMFGLNTEDREKEADVEHDNQGLMFGLVTEDLMKETDEDHGLESFSCQPSAKSFYAETSSYSQPQLNSPFSDSSSSEDRNDMMSAIDESLSDQSALSEASDSEGDEDWMAEHCFDGMEKIDRNTAVIMIPEYVVLKDMPCAASLVIFSCNGIKIKSYPDNSEEGPFCCEFGVEDIVGIQYNWYQNVGVIILRIRVLLKDEKCHEDGQHTTDIEELKFAVKDHNWPEKQQQINSLHVKYPAVWSADLDEDVEVSGDNLHQRKRYFPRFDEPFEDVVYP…
BnULP4	CDY65540.1	MTFPTDHLTPASPTKTSFSFDEPFEEVIYPKGDPYVVSICKSDVDLLQPETFVNDTIIDFYINYLKNQIQGEERPRLHFFNSFLFRKLADLDKDPSSIADGKATFLRVRKWTRKVDMFGKDYIFVPVNFNLHWILIIICHPGEVANCTGLDFDDSTKVPCILHMDSVKGSHAGLENLVQSCLFMNLRFVSLEVPQQENSYDCGLFLLHYLELFLAEAPQNFSPFKIHNASNFLYLNWFPPAEASSKRTLIEKLIFELLENHSREVNNEQNQSCESPVLLNNNTEIEVLSGRCTPLVDCKGSMTQTQDQGIDAYRSVNPDPKCQSPAGQTLNPDHDHLTCTPDHITFPTDHHLAPVSSTKTSYGGQSSSSSHQNISDHMQRDPPSPKNPDHTCQSIDTPA…
BnULP1A	XP_013640810.1	MAPPGNHHRYPELKSPLRRQVHAPSPVRKFGFSAFTRQNRNAVGQVSGNALLKGNCNSLERNTLDLRLQCRMDREVIDVDDDEEEVDYVEVISDDDEVENVVAMEEESEKEVSLDGFSVENGSLMVVDDDDDPQADKKSLNRPVTDVCSFEAYRKALKSAENRTSKLKARGFGDFLRERGRGLLRSLRSFFIPEQEPVEDGRSEPFEPLSKEELTAVKDAFSANVHNILVSHENSNIDITVEKLRCLKPGQWLNDEVINLYLVLLKEREAREPKKFIKCHFFNTFFFTKLVNSGTGYNYNAVRRWTSMKKLGYHLIDCDKIFIPIHMNIHWTLAVINIKERKFQYLDSYKGREPRILDALARYFADEVKDKNQVDVDVSQWRQEFVQDLPEQSNGFDCG…
BnESD4	XP_013742926.1	MGAVAINRKRTEDSLNFNQPSPSQASNKKRRFSFGIISPDSNKPSSSTVSRISRYPDAKAPLRREIHAPSRASLRYGLPKPKPNDYSFDDAKRRAFDALRFFTKDEEVIDLGDEEEEPEIEIGKEAVSEDSSVEVVDCDIDEKEEIVEPPSSSMLDSLSLVRREATDAASSLEAYKKLLQSAERRDSKLEALGFEILFNEKRLSQLRQSRPKPVEKPLKKVPDEPFIPLTKEDKAEVYNAFSGKNRRKVLVTHANSNIDITGQVLQCLTPSAWLNDEVINVYLELLKEREIREPKKYLKCHFFNTFFYKKLVSDSGYNYKAVRRWTTQRKLGYALIDCDMIFVPIHRSVHWTLAVINNRDRKFLYLDSLNGVDSKILNALAKYLGDEAKEKSGKDIDVS…
BnULP5	CDY49966.1	MSAVAINRKRNEDSLYSNQPSTAQFRRHSPYFQAPKKRRFSFGTMSQDPNKPSSSSVSRISRYPDAKTPLRREIHAPSRANLIYGGSPKAKPNDCCEKGEFFTREYDNAKRTALDAFRFLNKDKELIDLEEEEEAKLVKDDDNNKKKVEVVDCDDDDDDDEENIQTPSDVNKFGVGDTSTMLDSLSLGREETTDASSLEAYRKLMHSAERRNSKLEALGFEILFNEKRLSQLRKSRPKPLEKPLKKVPHEPFIPLTKEEEAEVYCAFSGRNRRKVLVTHESSNIDITGKVLQCLTPSAWLNDEVINVYLELLKERETRDPKNYLKCHFFNTFFYKKLVSDSGYNFKAVRRWTTQRKLGYPLIDCDMASFLFLVQIFVPIHRGVHWTLAVINNRDRKFLY…
BnULP1B	XP_013632030.1	MAYAATKRKRGQDRFSDKPASSSDSTIPPRLSRHKVREFHARCRGFLRFRSLVRRNKTTKPTSVCVGIGHEEASNLFGYKFDSSKPVHEVIDLVDEDSSIEQAAQVVEDDKVEKEYSSPCRARNDEKGSYLRVVPLIRRSPRLKKKRAEVSRELFLPLKEEEDAQVKSAFSVRNRMKVLVLHKNSGIEIRGETLQCLKPCAWLNDDVVINLYLELLKERETRDPQKYFKCHFFNTFFYVKLTRPSYNYKAVRRWTRHKRLGYNLIDCDIIFVPIHGVVHWTLAVINKRECKFMYLDSLNGSDPTILTAVAKYFVDEVKDKNGKTIDISSWGMEYVKDLPLQQNGYDCGLFMLKYIDFYSRGLGLKFSQTNMPYFRVRTAKEILRLQAD
OsULP1	LOC_Os01g25370.1	MGALTDSRKRLSADHRLLPSFPPSPPPPSKKPKLAPLPSSSSLADASSPPPSPPPPHPSSSSAAAQGPSSSYSAAAAAGAGGASTSYASSLPPSRLRRLPPPPPHPRPIHGPQRVLRAFRLGSALSRSNPSCFTPSPSSPQHPRSLGLEQYVELVDSVAHPPPLPPSPSTADAPSRVEVIAVDDAEERKDDEEAREEEEEEVKGSVVVRRVPLYKELYEASSRRRDAKLRTLEFEVRLAEKGRLGLEQLADVLPRFGPRKEDEPFVPFTDEDEDSVDHALGGRNRRERLVVHESSNIVITRETLQCLNETEWLNDEVINLYLELLKERELREPNKFLKCHFFNTFFYKKLITGGYDYKSVRRWTTKRKLGYSLLECDKIFVPIHKEVHWCLAVINIRDK…
OsULP2	LOC_Os03g22400.1	MTALASPFLLPHRRRKRPLDDSHFHGPQRHRRRRLCLCPAAFPSPPIPPEAASSPAFDMGGFLSFLRGKPRHDDAGLGVYRGWVDVRSRDLSVATAMEDDDAGFGPRLVVRRRVGDPRKAALEAAAPRPRVKREPYYKEALERMRSHDKRLGELASLVNLEEEKLAELRKAAEPPKEDLSELFTPLTAEEENEVHNCLFGRGSSTEILALHEPSNIEVSREKFRCLRLTAWLNDEVINLYLELLKEREAREPKRFLKCHFFNTFFYKKLACGKNGYDYKSVKRWTTRRRLGYELIECDKIFVPVHKDVHWCLAVINMKERTFQYLDSLGCVDHHVPRVLARYIAEEVKDKSNKEIDTNTWHEELVDDIPLQQNGWDCGMFMLKYIDFHSRGLSMSFSQE…
OsULP3	LOC_Os04g30860.1	MGHRKRSKVDISSESNSDNDCSLSSDNHDGDVHLSNHDESSDNHDQHFEENDPLLHLTKEELMKKLKIKLGKRPFTHDHKKKRQKVESDSIIDDALLEIHNDLVLHSLKMKLSMLGEQSENKRKTFEKDNKCEEVFTRFNVKYFSEVINNLSVHDKEVIGRTCFKSLLNFQSSFVPNQFASWIANHVDVSSSDIVVDDKVIPLTEDCVHIILGLPVGGIEISSNFELGKNKILETFGKSAMPSVKFFGDKFIKGEHMTDDQILISFMLVSLNCFLCPNSSLAPSNKYLSAFENIELIDNLNWSKLIFDWLMKHIRKLEKSKSLGGCFYCLAVNYLDYVNFGLRKLPLDIPRINVWKGNMIKEFSKFDKKSKGVYGRRPLKDISSTCYKMIDTVASSDDV…
OsULP4	LOC_Os04g54680.1	MEAAGSTRTASEEGAAAAMEAAGSTRTASEEDSGASARVTALTNDPDTDELTVKWLHENMEPLRGGDQARYRLNQFADLKKTLSDTATKTIDRLGFGSFLGINMEMLPDKQFAIWTASLCKPAKVQNKDVVVLDLDPKHPLVISQEALHILTGLPMGQEDVPENLPASTTTVKEALSAASGKSNNFVLADAIKASENARDNNDHMLQVKLFIGVVFNFAIFTTTSLYFTAESMTAVSEINKLVKTNWCEKLIAHMNKCLKTFHSGQKVSSPVSFVLFFLENINFTATTEENDIETPRLNHYTEEKVISMIDAIKKGVKLKDWKDTVFGQQEILEVQANDIEYIENYKQSVKKRRGNEDQDQGPWKKISKGHLKKTTSKDQGLLKKGIATKKRKVEDQGP…
OsULP5	LOC_Os05g11770.1	MNQPEVNGLLCVGLHQTDGGDELYATECLKMNQGSSHETNKLDAVMSASTMHSDHNNANACVDDYQHTKMMAGIQPMEEVGFGCTQPFELQSQGIVPDSEEESLPSSPETSSTSNYDMPDLAEQNLEHIYNVLGEMVDKEGPVVLSPEYVMCGTTSHVEPRLTFSADGFKIEYWDSCENDEMAAQYWKISDITCIDCKWAQSVGSVLITLHVGSGTETGNSSHDRIQFCLIDSQWPRKQQNIWHLASRYQEIWNNIPSGDFASENWNIEPSLFFPKQYFSDTEEFEDVIYPKGDHDAVSISKRDVELLLPETFVNDTIIDFYVKHLSTRIEPAEKHRYHFFNSFFFRKLADLDKDQGRAPEGRAAFLRVRKWTRKINIFTKEFLFIPVNFNLHWSLIVI…
OsULP6	LOC_Os05g34520.1	MGKRRREELNVQAKPSDDKGPPTRCNPGCVRSLAKLLPTAVEQKIQELGLGNLFKLKLEALSCRKICGDLLDKAVVHAASDLIELPMGDVSLWILEKVVQHAIDMPVGSVKGLSKSNNATEYKRMYNALRFVCKKFPLPKGKARTAAGGAQDSEAVGGAQGSTIAGDQADARGAQDSTAAGDAQDSTTAAGDAHDSEEDFGDYDSTPADKRRNIFVPDRIVNLVIHCEDEEVVILDCIEGNDLQVNEAGRMYLYNDDKVKGLLKENPNDMIKKWRGRMTSKPLEAFIFKKWEDTCYAKFVEVPERIEVPKGTEMPKRIEVLERTEVIEILHLVCHLWSLDWNEKIILSAYATIFIPIVNEGHWSLVVVTIKPEHVYILDSEPLRHQSEAAAVIDRLTEH…
OsULP7	LOC_Os05g40660.1	MSWDWYRDRGFVGSGSRRFPLRHAPVRCRCTTLFFPILYKRHWFVFIVHLEDEMFVFLDSLHEEGSEYQDEVKNRLTSNFALAWNSIMEEYQINFDAFKIVYPPVPRQNNLFDCGVFTLKYMELWGPRVQLTNHFYQKDIQNIRIQYVNRLFFHPDNSVLGTGTKKLVIDFAQGN*
OsULP8	LOC_Os06g29310.1	MAGGEDGADGVGDDTELRRFSDVELLEKSRRIQGELSGGIERRLKDRGAKFRRLLDAIVREIDRRKAATDDDRCARVVQSGCAESSVKQQAVTISDFRSSFGIDEEAGVDVSHLETSACIGDPKTSTDNEGILCEEEDSCKCKPSTSQKASYVDRSTYMENIDAADDGKDNGYSRICKDAHTSRKRNGEFSPTFSMRLRSRKVVEEVVLLDGDTCISDSAEKTSSACDAMKIHYPSWDTPNSIELSYSDMKCLEPESLLSSPILNFYIMYLMGQMPSTSRLGGKYHIFNTYFFSKLEALTSKVDNDAYFLNLRRWWKGVDIFKKAYIIIPVHADAHWSLVIICMPAKEDQSGPTIFHLDSLKFHSSRFIFSTVERFLKEEWNYLNKTGSLEDCHLHESV…
OsULP10	LOC_Os07g13010.1	MVATATDDGGCNGGAARLNRRQRRRRLGLRGGGARRDGRLRQRRRRINYLDFKDFGFRNIPIGPPPRISVWKGGMIKEYSKMDECKTGDFGKRPLIDDISTVCKWFTRELSDTTYGKNAQLAAKVLDCVYMSKASLFTQKDSTITREEKSREEKIKEGRKQGGSNVAHNGNAPPLEQNHPNNTDVCSQLPKTPQTKSTVEHETKSNINNTSTSKGAPPTENVICSQLQTTPPSKQTEQENSKSNSNKDNACKETQYADKKASSKDFVCSQQSNNSVASRTRAKILHSASPLSVVSISPSKKNSSDQKIRKAVRKQPLKATQPISTQPDKEESNKDGLFVEPICTIPAKKEEKQIDIVLENTSNFRKQMKLEHTGTNIMDIEHSSIQVTQGERYMNTPKT…
OsULP11	LOC_Os09g08450.1	MGNRRLERQHCDENEYQDDFAEFLYEEEPSDNIDMVEQRAQPQINNEQSSPQTPLHINIASARTPATKQVIQISSQSSPDIGMNSPRIAQIREPNQHAQIEERQYSMIRIIDSLNASSNCSGTRHNLYRLKRIVHPSKYKSSPYDNYTRHQTISAAELNHYNNILSIGETQQYKYKFAVLMDNVKVTWSSLSKSLSPRGVVDTYVLNAYAKKIANDQNNKENEYRNFYFFHRTSVYFLKNWEGTGKEEDYENCARQAFTFARNKKPLHYYELLIFPCLYDNHWFVFTVDIKGHHFVFLDSIYDENNKYHKKIQGLLIPGLIAMWEEFSNVEKNFSKFDIQYPPITCQNNGHDCGIYAMKCMEWWNPRMHLKDMIRPEYIPNMRKQIANDLLFSEHNSQE…
OsULP12	LOC_Os09g12480.1	MAQEYQTMPSSAHDKRYSGLSNGGDKEQLPSQGVCVTLSCLTVGKSEVPLTTRFDGNAMQVDGLLKNVSPTTKIVVKPNEELKSPFLVKRHLFLKRPDPIILDELYSLTTKVTDEESRQSVWVSGNLPINLKLVDIQETIKPEGVMGINCMDLAVRIMSRQDAEIFKNTKCLGWRHYVDSNWKQYINDPNNLRNEYSRLSTMYDPSGSHLVLIPVSSDGHWTLYAFNMHDKKLCILDSRRDTSEGGDQDPVKRHEKIRKEVCHALNETMDVDFNFLSWKHEFPKVPRQQNSCDCGFFVFNFMRLWDGHRLIRWFSTETKELRKNFLAYILSSLDDHSVLPTNVSELIKKLPGETMMNVELLEAARAGNANAFCELVIDPARSINHEPFRSASCSCLLFR…
OsULP13	LOC_Os10g24954.1	MENAVVVQPWRIVRFHDIQMDHIHWKWWIVRARVIKKGHLQENYYGDLQIRLILIDELGTKMEAIVYRRQAEHFNQLLRCGSVYDFYNVGFDPTEMIVHLRFKIRSQFCMILNNVTTTRTPHDVIGLVVHVGDIEFRSLYLRQTPTRIIALVNPRLQIIFVRVWDQQLTRNLTRWRSARTHFDCFVATLTRVDRRADELSTTYESDIIFNPDSASANEFNVLRQALAVSPSNVQEQERIFHMFVILLLFVILCKNFYIKFSSVEFDEIKMEHVFRTCWKQNKFGAQYIRFILKDTTDTRMEALAYDQQADRFNGTIQSGLVYNFTNVGFQPTDVPTYANLTMQAKFCMILTPKTALRKPRFVDFSAIFTDAISDDMFIDVVGVLIYVGEIHHHQLYGQS…
OsULP14	LOC_Os11g01180.1	MAHGGGEEEEERVLSHGDVVLFRCDLTILRGPHFLNDRIIAFYLAHLAADHDADDDLLLLPPSIPYLLSNLPDPASVAAVADPLRLASRRLVLLPVNDNPDVSHAEGGSHWTLLVLDNSNAVSGPRFVHHDSLPPTNLPSARRLAAVLRPLLPASAIPLIEGPTPRQTNGYDCGVFVLAVARAICNWWPTRARHSNSDSDWLEAVKREVNADSVKAMRTQLLQLIHTLIQNNTTTNQHSC*
OsULP15	LOC_Os12g01290.1	MAPRKGRPPRAMRKVAPVVHHAWKRVGAADREGTTERRSTSWLPTRRGGLLPRHRRRCRRTFSSPSLHHRPSPDPLASSPLASQPAQRGETGTAESKEETGAASPIKNAIKNAAAGEMAEEEKLAGAAPGRNGDGHQERGGGWRDGGGGNGGDGDHKNSRGSRNTKKEKGKKLVKEAIKKHQEARKAKEIGGARGRKESKAMDDGAAALRRKAREITKEEEDDERLRGEMVSRVRARIRKQQPDEAHETYLLHDAGRGAGDTSDHPAAIARPQDVTTFHIVGVVDTDGARVRLLFRDSDLYFVAFKTGSCWFRFNDEHIPTFLTPTVPIAYTSGYMNIAQVRVGYHCLYDIFNVISRYTPESAQEKTNERQRILQCAALMLSESQSTLIVLFNPDQNKY…
OsULP16	LOC_Os12g41380.1	MPIEIDWEEVMPTTTTASSSHGDDVEVRFVSTSTRSSVAQRLRPRGARTEEEAEIVRMRDDELRREMAFAGRLRPRFEGILCDGGEGNRRRRALLEAEARRRGIGPAAAKDGDDRHSTSRDVFSFDIEDQLGEDASRRFCGKPWPVSSTKENYGQLGIETRRSSRQIEQRKPISVDKMYSSKPCSSTLSGHKLRVHAIDPDEKADDEKSEPSTRYSFRNYIKNIAILVIVHEISKIEISRTFNPSNEKCNETFVSLIDLEFIHAQLCVQQGGRKNISRVSLIFKRWVQDVVLLDDEDVQPEGQVDCRMHDRRNETMIYYPSRDDPEAVELSSSDIKCLDPGVYLSSPVINFYIQYMKRTKLHDDDCREKFYIFNTYFYSKLEEALLGKGEFLKLRRWWK…
OsULP17	LOC_Os03g29630.1	MSPSATSPPNRPHRKRRAGAGGGGADDGSTRRRGRSAVLLGPTHFPAVRSFGLRLALVVAPAPRHRRKQRPLHYACRPTSLPCRRRRRLRSIISLLHLPILRPFYLRYILAAAASGPCRCRRKESLVGMGNYISRVLRKSSSDRGKAPPADDTAKQDLCEVFTPLTNEEESEVNNILYGSDQSKKIIVMHGPSNIDITKEKIWCLRTCNWLNDEVINLYLELLKERAQREPKRFLKCHFFNTFFYKKLACGKTGYDYQSVRRWTTLNRLGYGLVECEKIFIPIHRNVHWCLAIINMKDKTFQYLDSFGGMDHAVLRILARYIRDELNDKSNIQVDTSSWLKISSDSCPLQQNGWDCGMFMLKFIDFHSRGIGLCFTQEHMDYFRKRTAKEILRLRAD*
OsULP18	LOC_Os11g10780.1	MYTSGHNKSNVLKWIKAKKVFSRQYVFVPIVIWGHWNLLVLCNFGETDYLGTDKGPRMLLLDSLKTTNPTRLRSNIKRFIADIFKTEEREENEQFINKICLEFPEVPQQNGDECGIYVLYFIYCFLQNKALGEDFSQLFDDPEEWENFRKGVHSFRENRENEIAE*
OsULP19	LOC_Os01g63040.1	MDPLSTTCVPEAEVIDLESAECRSGATMAKSMGHSSGFHPKQQGHRKISLSPQSKRLFHSGLHTGPCYEEVYTALLHREALKVSGTRGSLNKTAARVVSRCQPKCVVNIIKEFDDRKKELIGEVGFDGLLDIKLTKVNRQFGAWLLSKVDPKSCAIVKDVNQELPFGPNDVNAVFGLPCSGQPIIPCSQDELDGKKQILCEIFEIPNFSHLKISLLERILKKQYGYPMTIDEKRVFMAAFVLYVTTKLLAPQSCANFISPRYIMAVSDVDNIKQYNWSQFVVDEVKKAAESMPTCFPNKAQLSINGCIIFLMVKYLRNLQFRKVGITCVKTCHISQFEDDQIARMIQQDVVSKHNPGFPFPRYGKLQLMKEPRENNPHVPELSPLNLCSGSKIPSRAID…
OsULP20	ABA97984.2	MDVLGQPCPVFELNGGTNGSLRGFIIRSLPTCLLTKSVPFTFSCKTTKVVAEPSAGLTADFLAIHSRGEELVSKFSARGLVEEFVCLGIQPLTAGWNISLGQMLSEATSTLPPFEVDLNIVIPANIVRPCQTYLGPYTKDEHAKYQTLQNGSRMNRVMSALGLEIPARVHPEIVLDSGKKKKKKKKATRKSSSDEDDVEVEENKENTDNEDGLGIGAGVAQDGVAQDFASLNEWITLSASSSQGTTFPTSLKYIIEKHSTMWQDEFVSAYDNFKRDMIDLHAKRTCDMISDISKVKEGRCQRVDKLICNSEKFVSESCVKWVKSINKEQKLPKLDLFSFNISYFFFASHPIKLFFPIVRDKHWVLTCINLLWEQINYFDSIKRGDISQWFILSQNLVTN…
OsULP21	BAS95897.1	MGPSGREGSGEEVNLEVANMGEAASTEEGDVDAIKEDEAASTEEGDADATKEGEASTAEVEMKDPKIHTRSSPNSVILAAQELSSDARNVVITAGFEQLLYMSLEGFGNREILRFLMNNTHTEQTSEGVEIKIEGSKLPPITENVVAHVVGVPEGSGESLEFEQDTKKQGEIKKAVHNLLKLPDSVDDCEPIADEKKRDRKHKTIMNGKIGVDYLRDVMEEAKETKDVELEVKCFFFIAFHTLLLPKKDGYLTLHQMQAGMNLARIQRINWRKVLLNHLKDGVKSWWKSQAKSTKPGAKSTKPGGVASVYISGPVTVLLLYYLDFLKSKSESDVSQTPRICYYGESMVTDLVQETMQKDGKRFDNLKFRTTEETCYSRSYNECEKVKVQKVSGKQKKNK…
OsULP22	BAD81124.1	MVHTKDSDEIFVDSTSSDSKSSENDDVISDSEDSKTSCDEISKEELLRSLKLKLNKKKVSVDCNLKRKRSETAEVDFKNQLDSALLEIFRDNVLIGMKRKLHCHKSKKKSVMIDATEETKLTRFSVKYFSEVLEKLSKRHRDIIFKSCFKTLLLFEKCSVPYRLALWIAQKVDVNSCDIIVQDKVIPLSKESVHIVLGLPVGGLPISSNYEIGKQKILDTFGLSSLPTVNFFGDKLIKNESMSDDQVLISFMMVSSNCFLCPNSSLQPSTKYLSAFADLTSIDKLDWSNLVFEWLMKHLSKLEKSKSFGGCLYYLVVNYLDFLNFGMRKVLQDTPRIKVWKGTMIKKFSKFDKISKGVYGRRPIKDFSESCYKMIETGTAKATFLQRLDSAIGVDLPQE…
OsULP23	ABF95757.1	MAGEQARIEDPRGLSSSRTVAEAHEQRSHHHHLVFAGSKCRWHGSRQDGAKELPVMVHQKRSKLDNCSQPISESDDINSESLPTKDDDYNCDSDDNSASHMKRSESIELDNDVMINQDKNVDTDLKSDAFSRFSVKYFSKVLDSLSPHHKTVIENYCFQSMLLFDKCFVPNSFALWITKQVDVNCSDIVLGQKLIPLNKQSVHVVLGLPVGGSTIHSKFDYGKQKILQIFGKTSIPSVKFFGEKLIKNEELPDDQILICFMIVSLNCFLCPNSSLIPSTKYLSAFEDMDLIESLDWCKLVFDWLMEHISKIEKSKTFGGCLFHLAVNYLDFLNFGSQKVLLDTPIIKVWKRSMIKDYSKFDKISEGVYGKRPVNDIASTCYQMVNNSSSSFADMLKSSV…
OsULP1D	XP_015635087.1	MAMSDGAIPLGCKRAMAAKSQPAEAAELVGSSSPAVTPPPPPTETRASDDGDSEGDDEAATDFERITDHQLQESIKRTRHSLGLCARLRDGGVKFLRRIRRMEKELDRRRAAGLRKGVITWRPTVKSPSQDDSHAFKDGDKLNWVNTSSKHHQNVPITPTTNYGQAEDSAFFKELSYFGREKHASLKKVEQSSRTTVSHQPKNHAVCPKRADDKQLHMDNKIIVNKRKLGSKSCLRKRPKNNSFDSNGMYDKLHTKDVTLGRSTKRWEHTKNHITEFRGLFDSKERNKKKDVVLLDDEDMEPAKSINVEMAHKWDESKIYYPSRTDLETFELICSDIECLEPEEYLKSPVINFYMQYLRKSRTCGDLYIFNTYFYSKLEEVLSRMGDHDDSQFSKLRRW…
BdULP1D	XP_010227697.1	MGADSPQPDDDSEVGISNELRNLSDQVLKERFERMEGRKVFTSRLPDGGKKFDLLLRAICRELARRQAARSVMTSPKPPPAPPPPRPHGCQSDRDKNRRGRINESSCAGSSGLPTGSNENHGVTKSDFIAAFEADDEAGIDVSGLETSTGPSKPKHSVENERNLYKLDEYCKTDEQPTYLSPKVLCVDNSTDIETMSPDDGCKDNGRSRMCELSTRSRKRKRDLEVDFSMRLRSRKVPEVVLLDGDAHHSESSKNASIKWDAMKIYYPSSKHPGSVELSDDDIKCLEPESLLSSPIMNFYIMYLQGPMSSISTLRGKFHIFNTYFFSKLEALTSKDDKASYFLKLRRWWKGVDIFQKSYILLPVHADTHWSLVIICMPAKEDQSGPIILHLDSLKFHRS…
BdULP1C	XP_010233511.2	MQTDDNDASGGGDGGAEKFKGFTDEGLEEKIRRMRSSKFSIVDGGEKLRKFVCQMEKELDRRRAAGPMKVNTGRRQAVKPSSRDDPYAFNNDDELNGGSVAGKYHYSAPPIKRSGQVAGLELGHFLPGKQDWKRARNAVNSEPKNRTVGRKIADNGRLNMDGRKLCLNTCTNNQQKNDSNDAKSMSRKWEDATFGSLTKRLDCSQNYTSEFERLSNCIEKKEQEIVFLDDEETESAKSVEVEMDNKRDEIPIYHPSRTDLEIDDLEIDDLRYSEIKCLEPEEYINSPVINYYIQYLKNSIPRDDLFIFTTFFYRKFEEARFSTDSQFSRFRRWWRTVDIFKKSYIILPIHGQSHWSLVIICMPAKETESGPIILHLDSLGLHSSEEVFQVIESCLKKEW…
BdULP2A	XP_010236177.1	MNQDSSHETTVEVVMATPAMYSGCSNSDASFDGYQHTGMMSGIQAVEEDEFGSTQLPKEIIADSEEEGSLSSSPETSSTSNYGYIQQDLQNISNALHEMVDKEGPVVLNPDFAFCDSALHLLPHLTFSSEGFKIEHFDMASCEDDEMMTSLCWDVCDIVSIGCKWTASVESAFITLLVGSSAKATNSGPVRVEFCLTDPHWPRKQEKIWHLASRYQEIWNTPSISISEDFAPESWSIEPSLFYPKQYFFGTSDFEDIIYPKGEPDAVSISSRDVELLLPETFVNDTIIDFYIKYLSTRIETTVKRRFHFFNSFFFRKLKDLDKDQGRAPEGRTAFLRVRKWTRKIDIFAKDFLFIPVNFNLHWSLIVICHPGEVATYEDDETKVPGKVPCILHMDSLKD…
BdESD41	XP_003567671.1	MGALTDSRKRVSADHRLHPSFPPSPPPPSKRTKLAPLLPVSSPPPLHYASPSSAAPGPSSSAAAAAATASTSSHSSLPHPRRRLPPAPPISRPIHGPQRVRRSFRGGNSRPNSNPPWYSPSPPPKPLGLDQYADLVYSVTHPPRPTPAVHVPRGTEAIPEVVMVDDNEDIRQDKEDEQDVEEEAKAKVVGRKVPLYKELYEKSSRQRDARLRTLEFEVQLAEKGRLGLERLAEVLPRITPNKEEVPEPFVPLTDEDEDNVRHALGGRKRSETLSVHEASNIVITREILQCLNDKEWLNDEVINLYLELLKERELREPNKFLKCHFFNTFFYKKLINGGYDYKSVRRWTTKRKLGYNLIDCDKIFVPIHKDVHWCLAVINIKEKKFQYLDSLGYMDMALR…
BdESD42	XP_003559810.1	MTSAAAAQLRRKRRTESNSPTIRPRRRLLCPSHFLAIRPFGLRFALSAAPRRRPRAARRPAAAPPRRRPRSSVVFVPAVRPFVLRYFLPSGSSSPRRRRKASGVDMGNFVSQLLKGWVEGSREAEDLSVAKKVQGDKASAVRRGTRDASKITLEEVRTDRPQEDLSELFTPLTKGEESEVYNALYGGGHSKKIVAAHEPSNIEITKETLGCLRPRGWLNDEVVNLYLELLKERAEREPTRFLKCHFFNTFFYKKLASGKTGYDYESVRRWTAINKLGYELVQCDKIFVPVHRDMHWCLAVINMKEKTFQYLDSFGGMDYSVLRILARYIMDELKDKSNIEIDINSWLERPVPFPLQHNGWDCGMFMLKFIDFHSRGLGLSFSQKHMEYFRKRTAKEILR…
BdULP1B	XP_003557935.1	MISDAGLLFNRRKRRLPASDLLYPHFRSPKRKHFFFESPPIPPEARSLAFDMGNFLSSSLPDCMRRDSGLEVFRGWVRASQDARGLTVATSDDVELGQVVIRRFDPTKVARQAVPPPREKMKPFYKEALEKTGLHDKRLGEIEVEVTLQKEVLEELRKAPKEDLSQLFIPLTAEEENEVHDCLYGYGSSSEVLVLHESSNIEVSREKFRCLRPHGWLNDEVINLYLELLKERGIREPKRFLKCHFFNTFFYKKLAGGKNGYDYKSVKRWTTCRKLGYELIDCDKIFVPVHQSVHWCLAIINMKEKTFQYLDSLCGKDSRVRRVLDKYIADEVKDKSNKEIDISSWKEASLDYVPLQQNGWDCGMFMLKYIDFYSRGLSLSFGQEHMEYFRMRTVKEILR…
BdULP2B	XP_010239228.1	MYKQRRRGCTNKDELDTETLEICMEDVWTSIDPEEKINYEYFDSLWFYIYTIRNDKNKSDVLERIKDKKIFSKQYVFVPIILWGHWNLLVLSNFGKKNYLGTKKGPRMLLLDSLKTTNPTRLRSAISKFIADILKSQEREELQQFIKEVKLEIPEVPQQSGRMDCGIYVLYFFFCILIVEKLGEDLSQLEVLKNIEDFRRDIHSFFQYDYTLSIYKSEFIFPSCKLSEQC
BdUlp3	KQJ88966.1	MARQGHEQEFVDLVTDSECESNDSTTNKRKDVKTSGCSKNAVPFASLPRKKRIGSSRSHNTNKDKLSTEIFELCLEDIWTCMDDPNKKGDFERLDSLWFHLYSDMNYNNKASILQRIKEKDIFSRRYVFVPILLWGHWSLLVLCNFGETNYLGTEKGPRMLLLDSLKTTNPIRLRLSINRFIEGIFKNQEREDQLQQFKNKVKLEIPEVPQQTGEDCGIYCLYFVY
BdULP4	XP_010237055.1	MARPTNQGGGGRIDIDWAEMFKDPNPDNVSFAAASPTPSAAAKRMRKREAAAFDDSPVPWAAAERKVKRMRTRQAALDVELSDDCLRREIEWMTDEELREQMAAIPRPPFSTLLGESRRRNRRLLPLLEAEARRRGIDPRMRSKVVADCNRGNARPQASIVYDFDTDDEQAEDVARKYNKSSPIRPTNENYGPLGVNTRRSVKQTGRRAPIPPDSMYSSKSSSTTSYGNKQRVRAIDPEEHDNKKCLPSKNNYTSYCTKRRKTPHQYTSPLHFQEVHDVVLLDDEDVQPEEPVDCVVSDKWIEKKIYYPSSDDPEAVELSGSDIKCLSPGVYLSSPVINFYILYIKRERFQIEDGRGRFHMFNTYFYSKLQEALSGKGEFLKLRRWWKGVNIFQRGYII…
BdULP5	XP_014753317.1	MLSPSMHPDLGQSSGSATKPIFISSPSISAQPLVSKLPWNTAGTSVFVPPGVKDLVAGLSDAIRRSGSLPSDGSKKMAETSRASVRLSSRIGRNPLDFTPPSFDLMSLTTPADEATLIPESHVPKDVSPISFAIPRGSQAADLDDEKSLEIDQLDAALTGLVSKVQFASEGEKSKTPKENPHKTRVKRPSRFVCSPFDESIQVTAEQQDVYDKLMTCTTKSKTSNIKTMKIIDYKTIFVETQELANDVHPRGELSNNLCEVVVHYMQETNKVEGKVILTYLIADYMMTGNNLQMRIIANAFERSNKFALSCQDRIYFPVLEIVDKDVAGGHWYALCLNLVAQRFEAPDSIRDAGNICLEHHATRLIGKIKEAWSMYYHKSSVQIRDYKLVIIDVPKQGN…
ZmULP1D	ONM38459.1	MAAQNAGIIIDCRQAMSPDPPAVELEVIGSSSPSITPCPAAAAPADADFDHDGCTAELSSSTDRELQDHIRQWEGSYGQGVLRRMPDGGEKMHSRVLRMKKELERRRARQRMDVTPLRQTVQAKRTGGSSGEIYNLKSDDETMDSTASKHYPNSSCTTSTKTYTQVKGAAYEEQSSLSHGKYAYPKNGGQISKESLRHQSKTWNLAKNKASPLEIKKLCCPFQDVVLLDDDDDIEPARSADVQISNKWEESNIHYPSSTDPEAVELTYSDMKCLEPEEYLKSPVINFYLQYLKKARPRRDLHMFNTYFYSKLEEALSMPGHHDSEFSKLRRWWRGVDIFKKAYIILPINESMHWSLIIVCMPTKEADSGPIILHLDSLGLHSSQKLFDIVARYIQAERW…
ZmULP1C	XP_020408528.1	MSSTPIRCPEDEQAERVGNRFCSRLTPIQENKYCQLPLNNLKRQGCAEKRKPISVDKMYSESDRPSSTSSSAKRTHAIDPEVSDHEKCHKTESSHPSRFSKRRKEQLQNSSSVYPRKVQDVVLLDDEDMQPEEEVNCDMSDGQNGPKIYYPSRDNRESVELSRSDIKCLDPGVYLSSPVINFYIQYIKRNRLSSEDFRDKFYIFNTYFYGKLEEALCRQDEFSKLRRWWKGVNILNKAYIILPIHGMAHWSLVIICIPAKESISGPIILHLDSLAMHPSTKILNTVERYLEKEWCQLSSWEDFKNNIHKQSVEVPRQNNEYDCGIFMLYYIERFIKEAPERFTIDKLDMFNRSWFKPEEASGLRRRIRELLLEEFESAKLDDALPGADASERDDSINDG…
ZmULP3	XP_008644224.1	MGRRNDDIDWKSVFLSYFSHGASSDPAATRASGVAMAASSDDDERRRGSPGLHQRSEEPRSELERRFGKCCRPGAQVDGGAQAQHCRVTRAAAKAAVGLGPDVSSASNVVYDLSPINDDKEGEHVHDKNYSKLSPKFSEKKNYGQVPLSKQKSQGHGGKRKSIPVAKIYSSQPNSTTHAIDLKEPDHQSSLPSKFSKRRKQQLQKSSSIYSRKVQDVVLLDDEDIEPKEEVKLEMSDRLNEPKIYYPSRDDQEVVELTRSDIRCLDPEVFLSSQVINFYIKYIKMTRLCDENFRDKFYIFNTYFYGKLEEALRRPRDFPKLRRWSKGVNIFNNAYIILPIHGKEHWSLVIICLPPKERTSSEPIIILHLDSLGMHPSTKILNTVGRYLEKEWRFLSVAW…
ZmULP4	XP_020397614.1	MDHAEVSGLLCIGTRETDGGEESYAAEYPKMDQDTNATTKFDVVMETSAMYTDQINTNACLDEYHMSGKQPMEEMGFGSAHPFELPSEGMVADSGEESMPSSPDTSTSNYDAPGYTEQNLQHIYNSYDALVDKDGVVLTPAFMICDKTLYLEPHLTFSLDGIKIEYLDLDSFEDEKLSALQWEISNIISISCKWTRSVGSALITLLVGSTAETGNAANAVQDESCDDICFCCPLTSDCEYLSPAGRGPVRARFSLDDSQWPRRQQRIWELGPRYQEIWKDIPSDDFALENWSIEPCLFFPRQYFSSTEDFEDVIYPQGDPDAVSISKRDVELLLPETFVNDTIIDFYIKYLSTRIESTKKRRCHFFNSFFFRKLADLDKDQGRAPEGRAAFLRVRKWTR…
ZmULP5	NP_001147104.1	MGALTDSRKRLSADRCLSADHRLPYPSFPPPPLTPPSKRTKLAPFPELDPSTSAVPPIRPSPQIIHSAAAASASFTPGPSSSSTIASTPLPHRRRLPPPPPLPRPIHGPQRILRVFRLGGAARTHAAGRSLFSPSSPLPCSLGFQQYVELVNSVSHPAPSTPAATTDATRQAVPLEVVAIEEEEEGEEEEEDEDERKQQDEEEVRGSVVVRRVPQYKELYEKSRKQDAKLKTLEFEVRLAQVGRLSLERLAEALPRITPKKEEVPEPFVPLTDEDEEMVRRALHGKNSRERLAVHEPSNIVITREILQCLNNQEWLNDEVINLYLDLLKERELREPRKFLKCHFFNTFFYKKLISSGYDYKAVRRWTTKRRLGYSLIDCDKIFVPIHKEVHWCLAVINI…
ZmULP6	NP_001150238.1	MTTSASPLFPNPRKRHLDASPLPRHFHGPQSQTRLSQRHRRRFFLPLPPKARSFASDMGNHMSSAFGWPSDDGRGLLCCWIGKARGLTVAMDVEAGTGLHLVDRRRVTDSRKTTLKEEAVKPPQWKKRRPFYKEALEAAATHYDPRLEAIGIEIRLQKEKLAYIPKSDKAAKEDMSELFKPLTAEEENDVHDCLYSRGSSSKVLVLHEPSNIEVSKEKFQCLRRGCWLNDEVINLYLELLKEREKREPNRFLKCHFFNTFFYKKLACGKNGYDYKSVKRWTSQRKLGYELIECDKIFVPVHKDVHWCLAIINVKENFFQYLDSLGGMDHNVPKVLARYISEEVKDKSNRVINTSLWHEELVDIPLQRNGWDCGMFMLKYIDFHSRGLPLSFSQKHMEYF…
ZmULP7	NP_001241799.1	MGALTDSRKRLSADHCLSADHRLPYPSSPPSLTPPFKRAKLSPIPEHDPSTSDFPPIRPSPQIIHSAAAASTSSTPGPSPSSTTASTPLPHRRRLPPPPFQRSIHGPQRILRVFQLGGAARAHAXGHSWFSPQSPPPRPLGLQQYVELVNSVTHPAPXTPAAITNATRXAEAXPFEVVAIEEDEDERKQXNEEEVMGSVVVRRVPPYKELYEASRQKRDAKLKTLEFEVRLTEQGRLSLERLAEALPRITPKKEEVPEPFVPLTDEDEEMIRQALHGKNRHERLAVHEPSNIVITREIMQCLNNQEWLNDEAINLYLDLLKERELREPCRFLKCHFFNTFFYKKLISSGYDYKAVRRWTTKRKLGYSLIDCDKIFVPIHKEVHWCLAVINIRDKKFQYL…
ZmULP8	XP_020406897.1	MPRCRRDKGQALIDLDSDAEDECQSKGSQTSRTTTLKTSGRLKNVLTTTLKTSGRRSKNVLPSFYDNLPQGRASRHATSRRNKTNQDKLNTDIFELYMEDLWKHIDEDKKSAYAYLDSLWFNMYYHGSNKPNVLKWIKAKRIFSRQYVFVPIVCFGHWSLLVLCHFGDANCSDIKKGPRMMVLDSLNTTDPTRLRSAIRKFIIDIYKTEEREESKQFINKICLEFPKVPQQNGDECGIYVLYFIRCFLLNKKLTEVLENKKLEEKFTQLFDDGWFNPEELENFRKDIHSFQALLSFIFLCGSFRGHLKAVEDMLYFRFIHGRGST
ZmESD4	ONM26145.1	MFPIQIPTPAAAGLVRTLTTPPSAFQSTTHAPFLSGVINSAAARSCRKRRYADAHEGASSPRRRRRRRFLLVPNSFLAGRSFALRTLASALHKRRHDAATSSARPSSRRLRLLSPVLFPALRPLSPRVSLATAPRSHRKIHVDDARRAVSTPCRRRRRSSLLPRVRHFRPFALRFLLTPGALSPHRRRKPAEVDMGNLISQLLWKSTRDGVSEAHTKRLDGSPEVVDLTVEPELENNDAVGRMFGDRSVPALGSSKSPEKKATFYEEPHGRRLQESGFKKLKLAELPDPLDNTSKEDLSELFTPLSDKDEREVNALLCSSDDSDKIVVIHTPSNIEITKEKLQCLRPRGWLNDEVINLYIELLKEREKREPNRFLKCHFFNTFFYKRVLDFRFTYCMHK…
ZmULP9	NP_001132719.1	MPRCRRDKGQALIDLDSDAEDECQSKGSQTSRTTTLKTSGRLKNVLTTTLKTSGRRSKNVLPSFYDNLPQGRASRHATSRRNKTNQDKLNTDIFELYMEDLWKHIDEDKKSAYAYLDSLWFNMYYHGSNKPNVLKWIKAKRIFSRQYVFVPIVCFGHWSLLVLCHFGDANCSDIKKGPRMMVLDSLNTTDPTRLRSAIRKFIIDIYKTEEREESKQFINKICLEFPKVPQQNGDECGIYVLYFIRCFLLNKKLTEVLENKKLEEKFTQLFDDGWFNPEELENFRKDIHSFQANRNNKVAE
ZmULP10	AQK61393.1	MDVALQYVPGGTDIPMQRLPPEPLVVHEKGDELAWQDLAARGSNGRTTRASEEVLAAWNEATATSRLIVVVRGHGAEHLPEKSRLIRLKKLGNTNRVFTHFLMDRAKVHENTDQIEINIREGVSIWITKAAVQKCFEFPPGTDKKLPIDPTTKTFDSLYRVLSVSEKKINVKKKKMKENMKEKQVEEEKIEMNMEEKKQNLVEDEGSQQEESEEEDGEDGEIGEEEGEDGAIGDAKVGGDGDKESAKRGGIKVAVRRNVLTPLNINLMLQNINNDEILKLLVKRNEDTDGTEPNLDIDLISSVAEFGKDKKKLISGCTTVLMVVFLDHLVENPLDPLTIPRINLYTSDFIADLIMVPKDSPGPEKKRRKMKKKTSNVIKNLATLNFKNSEDTCYHEDSE…
ZmULP11	XP_020393394.1	MKKKTSNVIKNLATLNFKNSEDTCYHEDSEMVPSPGRASPVVASVQSHKNFVDHADLEIVPSHENSVDLHSVYMAHVLERSRQSIVVDILDYNIPESTFADCLLPTGHMHTDVFYLQCQLLSKDWKDKVILSWKATQELIHQDIGVKELDKELTAEVMNKVDLIFIPIIHAGHWSLVILSTAKQETYILDSYPRHSGVAKDVLTQLQKYLDNKHNFDMSNYTDHVPPVQHQKNNYDCGFHVLLYIEEFMKEKMYKINKKMVLKFRKQLCMNLLYHPLNRINLVEFRKKLGITLKRKLPGILDLTIEGERSESEAAVIIEIENRDDKTLEDEHISVEKE
ZmULP1B	XP_020393398.1	MKKKTSNVIKNLATLNFKNSEDTCYHEDSEMVPSPGRASPVVASVQSHKNFVDHADLEIVPSHENSVDLHSVYMAHVLERSRQSIVVDILDYNIPESTFADCLLPTGHMHTDVFYLQCQLLSKDWKDKVILSWKATQELIHQDIGVKELDKELTAEIFIPIIHAGHWSLVILSTAKQETYILDSYPRHSGVAKDVLTQLQKYLDNKHNFDMSNYTDHVPPVQHQKNNYDCGFHVLLYIEEFMKEKMYKINKKMVLKFRKQLCMNLLYHPLNRINLVEFRKKLGITLKRKLPGILDLTIEGERSESEAAVIIEIENRDDKTLEDEHISVEKE
ZmULP2B	AQK99349.1	MLPQQDNSYDCGLFLLHYVELFLTDAPSNFNPLKIDVFSGFLSDDWFPPPEASLKRSVVRKLIHELVTGSFQNHPKLACGGEQLDERHQRCSNPGEPETVCTVDDGTHEVCAPVKDTVVCLSIQDEKNDPLASNSQLNMRSYSPEGDGVIKESNRVVTDKENDKSLFLSLDNDQKVHSQAEAEVQDIMVRTSCSISEILAQKITSKEQPSQKSIEVGDECFRPSQDMDYVMMFDSSKDENGPNPERLTAEGDCGDPHERLDLVTVGDIGKMVVDNAIIEDVKSNNTTANNVNHGELHVSLQLPEGNTDNGMTGVSTASSLDIKEGNNDKVVADASAHEGDINDNGSSELKIGNTNSGITGVIAASSDLKEENIDKVVAGDCAHESDINAKDCTELNIGN…
ZmULP12	XP_020399622.1	MVPKRTHDPRSGDESTADESSLEASNFEKNTKPGKTGLGSHCEPTPVVNAAKLLSPEARQYVIDCGFGAFLEMKATKIFSLETIIVILNKCDVSSSDESFTIVLSDEHQLKVTTEVVHSIFGLPTGEISIDQKNFTHTEFLKFWKILKAGGHVTESTTRCRGKPVSTKRITLQSLLNYMEAEADKEKQAFAFFTILLSKLLLTTTSNVPTKGHVALCSYIENTQKYDWCKFVCQDLKNKISSWKQKPTSKIPGCLLLLLICSFRIVVPEPKLEEASAGPLIKHYDDNRILELLKAVKDTIKFKEEIANLKVQRNAKPQPPKEKKPASKRQKGEGQNLGIQIHVEDLLKGYEVDENQRGILLKVIEDEVGSSEIKLMEKLKKIVANRSFFIFYDEIKNRA…
ZmULP13	XP_020402837.1	MIIGFCLLWMESKEDNVALTIIQRDNTLSIDESLLMSLSHNKPKKSVTTTIVPKDYICTQGDLALIDWIKEIPCEPRVEVVLIDDAFVERKWMECLFQPDAYLGDEVIDCYINLIKAQEHLKCRSGGRVHIENAFQFNFLKRDGDVETKTDELYPSKDMAQISSAERRVLLYLDHDMVFIPINIREMHWYLAVINARNMEIQVLDSLGTSSGRNDLIDTIKGLQRQIDMVSQRKELKDHRWPDLRVASWPLREIEMEYAKQTNSSSCGLFLLNYIEYWTGDELSDNFTQDDMSHFRKKLAAILLSSDINKRKGCPLYKYDKEVDAGCSSDVQILDSPTNPKKRKLLCVSEENEVLMEDDVGPITQADLERWFVHDWDKRTPIKIPTDECTNEFLLSGLS…
ZMULP14	ONM06236.1	MPRMIADHHFSADYVQVNCIVPDVGKPGETPARLPQQRGDLALIDWIKEIPCEPRVEVVLIDDAFVERKWMECLFQPDAYLGDEVIDCYINLIKAQEHLKCRSGGRVHIENAFQFNFLKRDGDVETKTDELYPSKDMAQISSAERRVLLYLDHDMVFIPINIREMHWHLAVINARNMEIQVLDSLGTSSGRNDLIDTIKGLQRQIDMVSQRKELKDHRWLDLRVASWPLREIEMEYAKQTDSSSCGLFLLNYIEYWTGDELSDNFTQDDMSHFRKKLAAILLSSDINKRKGCSLYKYDKEVDAGCSSDVQILDSPTNPKKRKLLCVSEENEVLMEDDDGPITQADLERWFVHDWDKRTPIKIPTDECTNEFLLSGLSTKDMPVTKADLIDVLCDYIMTI…
ZmULP15	ONL99895.1	MLPTLSTGTTSRNTLSPGHPGHLFATAAASSIAAASASSATSGGNEAGDPTSAAADDSAMTVAVRWRGLGFGSGLRKASRVASLLGKWRGAREAERDCHRMAKVFPFSANQDQFVLYCKRFSFHLTTVLFLDDACVEMKWMECLFQSGAYLGDEMIDCYINLIKTKQQLKCRSGGRVHIENAFQFNFLKRDGDVKTKTDELYPITDMAQICSAERRVLLYLDHDMVFIPINIRVTHWYLAVINARNMEIQVLDSLGTTFERNDLTNSPLREINMGYAKQTDGSSCGLFLLNYIEYWTGDELSNSFTQDDMSHFRKKLAAILLSSYMNKRRGYLIYKYDKEVHTGSPSDVEILDSPTNHKKRKLLYVLDNSEVLMEDEDGPITQADLQRWFVDEWDKTTP…
ZmULP16	ONM06627.1	MIVGFCLARMEDQEKNTVLPTTQRDNKLSVDESLLVCLSHNKPKKSVATVIVPKDYICTDADLALIDWIKEIPCEPRVEVVLIDDACVERKWIECLFKPSAYIGDEVIDCYINLIKTTQQLKCRSGGRVHIENAFQFNFLKRDGDVKTKTDELYPIADMAQICSAERRVLLYLDHDMVFIPINIRGTHWYLAVINARNMEIQVLDSLGTTFDRNDLTDSIKGLQRQIDMVSQRKDLKDHRWPNLQVASWPLREIDMGYAKQTDSSSCGLFLLNYIEYWTGDELSDSFTQDDMSHFRKKLAAILLSSYMNKRRGYPIYKYDKEVHTGSPSDVEILDSPTNHKKRKLLHVLDNSEVLMEDEDGPITQADLQRWFVDEWDKRTPTKVSADGCTDDFLMSGLS…
ZmULP17	ONL97048.1	MRLRLLLLRYLGLPLRLLLLLRLRRLPLPRPPEAMRRRHSRAKWEPKSLEKSNITDSFSLMDSLEEENKVPVDESQLDKDATFDNGSPLNTNIVVQEDYICTDADLALIDWIKEIPCEPRVEVVLIDDACVERKWIECLFQPGAYLGDEVIDCYINLIKTTQQLKCRSGGRVHIENAFQFNFLKRDGDVKTKTDELYPITDMAQICSAERRVLLYLDHDMVFIPINIRRTHWYLAVINARNMEIQVLDSLGTTFDRNDLTDSGMSYLTVLPRKKLATILLSSYMNKRRGYPIYKYDKEVHTGSPSHVEILDSPTNHKKRKLLHVLDNSEVLMEDEDGPITQADLQRWFVDEWDKRTPTKVLADGCTDDFLMSGLSTKDMLVTKADLIDVLCDYIMTIQD…
ZmOTS1b	ANH10625.1	MGQRIDINWTEVFGKSSSPDREADVCFASPSSASAAPRTRARALGAAKVLPGDERRRGSPDRHQRKRLGKLRIDDDWSVGGQRHTAVHGDDGARRPRTRGAAKAADGRVQDAHSVSKDVYDFSPEDEQAERVGNRFCSRLTPIQENKYCQLPLNNLKRQGCAEKRKPISVDKMYSESDRPSSTSSSAKRTHAIDPEVSDHEKCHKTESSHPSRFSKRRKEQLQNSSSVYPRKVQDVVLLDDEDMQPEEEVNCDMSDGQNGPKIYYPSRDNRESVELSRSDIKCLDPGVYLSSPVINFYIQYIKRNRLSSEDFRDKFYIFNTYFYGKLEEALCRQDEFSKLRRWWKGVNILNKAYIILPIHGMAHWSLVIICIPAKESISGPIILHLDSLAMHPSTKILN…
ZmOTS1d	NP_001150833.1	MPMVAASPEKLHCGEAGSGDKEKEVAGRDDAEVMSPQLSDEPLREKAQRIQVMLTGGMSERLPDRGKKLLATLDAIHREQDRRQARGDGARAPGNEACERIVRSRCIESSGLHSDLSRVKVSVADFMSSFGADKEAGIKISSLEIKGRSPNKPSTSIENKGKLCEEKDSCEASSQQMNSVHEELHLDTSENMRKTSSDVGASNNGNNIMWEEVPTPSRKRKGADPVSFSMRLRPRKEDVVLLDGDTPHPESAKETSNNWDAGKLYYPSREHLCSVEISSDDIRCFQPESLLSSPIMNFYIMYLQGPMSSIIRSRGEYHIFNTYFFSKLEAIATKKDKITYFLKLRRWWKGVDIFRTAYILMPVHAEFLKEEWNYLNENISSKECPLRETVWKNLPRKVE…
SbULP1	KXG19998.1	MPMAAASPEKLHCGEVGTGDEEKEDAERADAEVIAQQLSNQSLREKAQRLQGLLTEGTSERLPDRGRKLRATLVAIYREQDRRQARGDRARAPGNEACERRVRSRCIESSGLRSDLSRVEVSVADFMSSFGADKEAGINISSLGIKSWSPNQPSTLIGNKGKLCEEKDSCEASLQPMNSVHEEWHLDTSENMGKTSSGDASNSNVHNILWEEVPRPSRKRKGADPFNFSMRLRSTKEEVVVLDGDTPHLESAQETSNNNWDSEKLYYPSREHLSSVEISSDDIRCLQPESLLSSPIMNFYIMYLQGPMPSIIRPIGEYHIFNTYFFSKLETITAKEDKTTYFLKLRRWWKGVDIFRKAYILMPVHAETHWSLIIICMPAKEHPTGPIILHLDSLKFHSS…
SbUPL2	EES01448.2	MSASSGGIVIDRRQAMPPDSPAVELEVVGSPSPSVAPCPAAAAGADADIDHGGGAAEFEQVSDKKLQERISRCEGMLKQGIPQRTPDGGEKMQACVLRMKKELERRRARQWKDDTVLRQAVQAKCTGGSRGEIYDLKSDDETMDSTGSKFYPNSSFTPATKTCTQVKGAAYKEESSLSHAKCAYPKNGGQISQESLNPQLKTCAHLPKSCTINQQENSTVHKRINATFGSNRRSKLAKNKPLPSLKIKKDVVLLDDDDDTEPARSADVQISNKDESTIHYPSSTDPEAVELSYSDMKCLEPEEYLKSPVINFCLQYLKKSRPRRDLYMFNTYFYSILEEALSTPGDHDSKFSKLRRWWRSVDIFKKAYIILPINELMHWSLIIVCMPTKESDSGPIMLH…
SbULP3	EES06202.2	MERIKIKIDWEEVFRGSPSRDLDAEVCFASPSSAPRASGAKAATKARALGVARALSGDERRRGSPDSSSHRRTFRTRRDDVGWCVAERRTAANVDVGARRPVTRAAAKAAGGREQDAHSTSKDVFAFSLEDEQVGHEGNRFLSRSPPIQKTKYCQLPLNTLKSQGRAGKRNPISVDKMYSSQPSSTSLSAKRTHAIDPEVSDHEKCQKVQSVLPRRFSKRRKEQLQNSSSVYSRKVQDVVLLDDEDMKPEEEVNCEISDRRNEPKIYYPSRDNRESVELTRSDIKCLDPGVYLSSPVINFYIQYIKRNRLCTEDLRDKFYIFNTYFYGKLEEALYCPDKFSKLRRWWKGVNILNKAYIILPIHGTAHWSLVIICIPAKESISGPIILHLDSLAMHPSTK…
SbULP4	OQU79548.1	MVRGRGRGRGRRDIDWYTVFLSYYSNDGAIDASTNSLAPAPNDGAIDASTDSLAPAPQAPTSPGSRQRSEESRSEFERCFGVRSTGVQVDDGAPFRITRLAGKAAVDFGRDMDVSSTSKSVCDFSPVDEDVQREHVSQEHRSKSSPKFSGHKKNCGQLPLNKRKSQGHGGKRKPSMNNERADATDPEESDYKSLLPSRFSKRRKQQLQNSSSIHSREVQDVVLLDDEDVESKEDVNCEMSDRMNEPKIYYPSREDQEAIELTRSDIKCLDPEVFLSSPVINFYIKYIKRTRLCNENFRDKFYIFNTHFFGKLEEALYKPRDFPKLRRWWKGVNIFNNAYIILPIHAKEHWSLVIICLPPKERSSEPIILHLDSLGMHCSNKILNIVERYIEKEWRFLSV…
SbULP5	OQU79546.1	MVRKQSDIDWYSVFLAAFSHDGAVDADNDSRAPRLQAPTSPGGRERFEEPHNEFERRFGSDAPVDDEPHFRLTRATTKAAVSLGPDVDVPSASKDVDDFSPVDEDQQGEHVSHEHCSKSSPKFSGDKKNDGKADVGLGPDHPSASKGVYDFSLVDEDEQGAHVNREHCSKSSLKFSGQKKNGGQLPMNKRKSQGHGGKRKPPMNKRRAHAIDQEESDYESSLPSKFSERRKQQLQNSSSVHSRKVQDVVLLDDEDMKPKEEVNREMFDRLNEPEIYYPSRDDREAVRITRCDIKCLDPQVFLSSHVINFYIKYIERTRLCNENFRDKFYIFNTYFFGKLEKSLYQPSDFPMLRRWWKSVNIFNNAYIILPIHGKEHWSLVIICLPPKEKISEPIILHLD…
SbULP6	XP_002442491.1	MVQDVVLLDDEDVESKEDVNCEMSDRMNEPKIYYPSREDQEAIELTRSDIKCLDPEVFLSSPVINFYIKYIKRTRLCNENFRDKFYIFNTHFFGKLEEALYKPRDFPKLRRWWKGVNIFNNAYIILPIHAKEHWSLVIICLPPKERSSEPIILHLDSLGMHCSNKILNIVERQVTISDCRYIEKEWRFLSVAEQAWPCLLSDIRKETVQVPQQNNAYDCGIFMLYYIEQFIKEAPARFTTDKLGMFSRSWFKPEEASGLRQRIRELLLEEFESARLDDAIPKADASKGHDSIKEFEDTGNTNKGIKVAASEEASMESGYPEARVDKSMEDIADVAVLNNGPNSSNKCNENNTGYVVSKATSCSDS
SbULP7	CAZ96035.1	MERIKIKIDWEEVFRGSPSRDLDAEVCFASPSSAPRASGAKAATKARALGVARALSGDERRRGSPDSSSHRRTFRTRRDDVGWCVAERRTAANVDVGARRPVTRAAAKAAGGREQDAHSTSKDVFAFSLEDEQVGHEGNRFLSRSPPIQKTKYCQLPLNTLKSQGRAGKRNPISVDKMYSSQPSSTSLSAKRTHAIDPEVSDHEKCQKVQSVLPRRFSKRRKEQLQNSSSVYSRKVQDVVLLDDEDMKPEEEVNCEISDRRNEPKIYYPSRDNRESVELTRSDIKCLDPGVYLSSPVINFYIQYIKRNRLCTEDLRDKFYIFNTYFYGKLEEALYCPDKFSKLRRWWKGVNILNKAYIILPIHGTAHWSLVIICIPAKESISGPIILHLDSLAMHPRTT…
SbULP2B	EES03901.2	MDHAEVSGLLCIGTRETDGGEESYTAEYPKMDQDTSNATTKFDVVMASSAMYTDHINTNPCIDEYLMSGNQPMEEMRFGSAHPFELPSEGVVADSEEESLPSSPDTSSTSNYDVPGSMEQNLQHIYNSYDALVDKQGPVVLSPAFMICDETLYLEPHLTFSLDGIKIEYLDLDSFEDEKLVALQWEISNIISISCKWTQSVGSALMTLLVGSEAETGNAGPVRAQFSLDDLQWPRRQQKIWELGPRYQEIWKDIPSDDFALESWSIEPCLFFPRQYFYSTEDFEDVIYPQGDPDAVSISKRDVELLLPETFVNDTIIDFYIKYLSTRIESTVKRRYHFFNSFFFRKLADLDKDQGRAPEGRAAFLRVRKWTRKINVFDKDFLFIPVNFNLHWSLIVICY…
SbULP1A	KXG36922.1	MNSAAANSCRKRRFADAHEGGSSPRRRRLTLVPNLFQVVRSFAIRTLATAPHKRRHDDATSSSRLCRRRSRHRHLSPVPFPALRPRSPRVALVTTPRRHRKLHVDDARHALFTPCRHRSRSSLLPRVRHFPVLGPFALHFLLKTGTLAPRRRRKPAEVDMGNLFSQLLGKSSSDGVSEAHTKRLDGSPEVVDLTVEPELENIDVVGRRIGDWSVPALGSSRSLEKKPMVRKALQWTKKRVGRLQESGIEKLRLAELPGPLDTTPKEDLSELFTPLSDKEEREVNTLLYNRNHSDKVVVIHEPSNIEITNDKLQCLRPRGWLNDEVINLYIELLKEREQREHNRFLKCHFFNTFFYKKLTCGIAGYDYQSVRRWTMFKRLGYELVECEKIFVPVHRNVHW…
SbULP8	KXG28247.1	MSRRGREKGQAVLIDLDSDAEEECQSKRPRTRRTTTLKTSGRSKNVLPSFYDNLPQSRVSSHATSRRNKTNQDKLNTDIFELYMEDLWKHIDEDKKSAYAYLDSLWFNMYYHGSNIPNVLKWIKAKRIFSRQYVFVPIVCFGHWSLLVLCHFDDANCSDFKKGPRMIVLDSLNTTDPTRLQSAIRKFIADIYKTEEREESKQFINKIRLEFPKVPQQNGDECGIYVLYFIHWLSTKTKNWQMFLKTKNWKRISPSCLMIAGLTQRN
SbULP9	XP_002449387.1	KRPRTRRTTTLKTSGRSKNVLPSFYDNLPQSRVSSHATSRRNKTNQDKLNTDIFELYMEDLWKHIDEDKKSAYAYLDSLWFNMYYHGSNIPNVLKWIKAKRIFSRQYVFVPIVCFGHWSLLVLCHFDDANCSDFKKGPRMIVLDSLNTTDPTRLQSAIRKFIADIYKTEEREESKQFINKIRLEFPKVPQQNGDECGIYVLYFIHWLSTKTKNWQMFLKTWFNPEELENFRKDIHSFQ
SbESD4	XP_002457813.1	MGALTDSRKRLSADHCLSADHRLPYPSFPPPSLTPPSKRAKLAPFPELDPSTSTVPPIRPSPQIIHSTATASASSTPGPSSSCITTASTPLPQRRRLPPPPPIQRPIHAPQRNLRVFRLGGAARTHAAGYSWFSPSSPPPRSLGLQQFVELVKSVSHPAPPTPAATTDATRQAEAEADAVPLEVITIEEDKEVRKQQDEEVRGGVVVRRGPIYKELYKASQQKRDAKLKTLEFEVRLAEEGRLGLERLAEALPRITPKKEEVPEPFVPLTDEDEEMVRQALNGKNSRERLALHEPSNIVITREILQCLNNKEWLNDEVINLYLDLLKERELREPRKFLKCHFFNTFFYKKLISSGYDYKAVRRWTTKRKLGYSLIDCDKIFVPIHKEVHWCLAVINIRD…
SbULP10	OQU79584.1	MALTRKQDRLPSVPKSPRPRNTVSLSLDATEGFRDRYFKCQCHLYYWMLYNSRFRVRYGDHLIFTTPLSGTFYYVLRYRKQHVAFVIEARQAWMIGFCTKNGFFQVQSHDIEGLYMDSMQTKILPFSGNHKSISPSGAGSTIANIYAVRRLFDVMSNYSGPSHHHDSPELASLFGSAVVLLMEAKAWEIFMTHCNVMEGLFDEMLGGWAKRIINNWSAASQQLLYSVGDSDFLPHDCGIIQLNNIEDLLDVFIYLHVDGCFTRMFQHEPMDPEPRKLSWEQIDEGIGDGDIIVLKEPGPRFTGPSTSGVLRKRVTPDTRETIEERKKKKPKGLIGGGLGGEPAAPEVFMQWIKAHNDKQRCIDLFAFLDSLGLTVLDSKRQPANWPLWRLGDPEAKQKA…
HVULP1	MLOC_18163.4	MECLRLTPVSSPPGDSCSRLQEVAAVTLRTAANSDELLVHLLHHGRNLVLDDTAIQQPDDGAVETNLKEPAEKMVNVHRPLSDLHHEMEDFYPVCSVMPSQSIADKNHNVMVTLDRSEQSNANPSGKKSVINTSRCFTSPVSAADTTAEAQLSNDSPDVQITDERNFNESCSQLCKKVDDASNSIISSAKPRDNHSSDYSTASKVQYVIKVRTSCCIRKKPPHDPRRVLLSSDPTSVPETNRFPVSALERRYYGVFCRLGRSERYQCMTAIIYRKVRCSYLSLGQSLMPGGHVNNFLISVFCRKLFDDCHPSVSKKHYFFSYIGENILKYNNKDQFKLIQNTFKSASLEKKIDACELLFFPICHCKHWFLFVVDLQNRQFVFMDSLFRKKSRYQVVVSE…
HVULP2	BAK05429.1	MGALTESRKRVSADHRLLPSFPSSAPSPSKKPKLAPLLPTAPPLPLHSSSHVPSSTSSAAPGPISSTASASTSSSFSSLRPSRRRLPPRPPVQRPIHGPKRVIRAFGLGNTRSNSDPSSCSQSPPPQPLGLDQYVDLVNSVTHPPPPTPLAYVPRGAKATVEVVAVDDLGDIKQDEEERDEVKGEVVVRKVTLYKDLYEASSRQRDDRLRILEFEVCLAEKGRLGFEPLPKEVPEPFVPLTAEDEDSVRHALGGKNRREILSEHKASNIVITREILQCLNDKHWLNDEVINLYLELLKERELREPTKFLKCHFFNTFFYKKLINGGYDYKAVWRWTMKRKLGYNLIDCDKIFVPIHKEVHWCLAVINIRDKKFQYLDSLGSMDMNALKILARYLVDEVK…
HVULP3	BAK00185.1	MRPARAASASTAGEDGNERVLSYGGVVLLRSDLSILRGPHFLNDRIIAFYLAHLSAAFEGDDDGDLLLLPPSIPYLLSNLPDPDSVAVVAEPIHLASRSLVLLPVNDNPDASVAEGGSHWTLLVLDATNGASHPRLVHHDSLGVLNFDAARQLAAVLRPLLPDAANGVPLVEGPTPMQANGHDCGVYVIAVARAICNWWRGRRGQQREGGADWFDTVRKEVDAESVKAMRAELLHLIARLIQDKEDEKNKAREGRKED
TaULP1	CDM84034.1	MPNGPIIIDRAQMPLDSPPAEVEIIASSSPRVTPQPPAASDGASDGGEGDPDEFKRFTDEKLEERIKHWSGNRTLSVPDGGEKMRKFLCRMKKELDRRRAAGPRKVDTGWRQSAQTPSGDDPYTFKESDHINCSRFSDKWHCHGKGEAAFADELGHFNTSKRASQVEDRKRVTNTVNHQPKRRRVSQNIADKKHLDTNGRKLGMKICTEDQQKNNSVEPKGMTTKLRTEDRSSGSLTKRWDHSKNHTYHYRRLNRRNEKKEVVLLDDEDTELLDDEDTEPSKSVDVEIVNIWDKSQIYYPSKTHPETVELTYSDIKCLDPEVFLKSPVINFYIQYLKKSRPCDDLYIFNTYFYSKLEEALSRTGECGSQFSKLRRWWRSVDIFKIPYLLLPIHGQVHWS…
TaULP2	CDM82971.1	MGALTDSRKRVSADHRLLPSFPSSAPSPSKKPKLAPLLPTAPPPPLPSSSHIPSSTSSAAPGPNSSTAFASTTSSSSFSSLPHSRHRRLPPPPPVQRSIHAPLRRIRAFRLGNTHSNSDPSSYSPSPPPQPLGLDQYVDLVNSVTHPPPLTPPAYVPRGAKATVEVVAVDDLGDIKQDEEERDEEDEVKGEVVVRKVPLYKDLYEASSRQRDHRLRILEFEVRLAEKGRLGLEGLKEARPQITPNKKVVPEPFVPLTDKDEDSVRRALGGKNRREILSEHKASNIVITREILQCLNDKHWLNDEVINLYLELLKERELREPSKFIKCHFFNTFFYKKLINGGYDYKAVRRWTMKRKLGYNLIDCDKIFVPIHKEVHWCLAIINIRDKKFQYLDSLGSMD…
TaULP3	CDM84034.1	MPNGPIIIDRAQMPLDSPPAEVEIIASSSPRVTPQPPAASDGASDGGEGDPDEFKRFTDEKLEERIKHWSGNRTLSVPDGGEKMRKFLCRMKKELDRRRAAGPRKVDTGWRQSAQTPSGDDPYTFKESDHINCSRFSDKWHCHGKGEAAFADELGHFNTSKRASQVEDRKRVTNTVNHQPKRRRVSQNIADKKHLDTNGRKLGMKICTEDQQKNNSVEPKGMTTKLRTEDRSSGSLTKRWDHSKNHTYHYRRLNRRNEKKEVVLLDDEDTELLDDEDTEPSKSVDVEIVNIWDKSQIYYPSKTHPETVELTYSDIKCLDPEVFLKSPVINFYIQYLKKSRPCDDLYIFNTYFYSKLEEALSRTGECGSQFSKLRRWWRSVDIFKIPYLLLPIHGQVHWS…
TaULP4	CDM83319.1	MVEAAATDSRVDDGTEANVSDHHTNDVGLERPVVDETSHNVEAAVDRGVNDPSTDKCKGPVVGDEPCSTIGDVPLNVSSSKIDDVAVNAAKMTDVEREAVVSGGDDARGVPLSSGRDVGTKVADEDVGAASILDAKSSGVGIAGNENLSDCEDLLPENFPPRGLDYGDVLQDASSVEEELPSSNADSAEGANVVKVDLFFFAVTRLRMNRGKHDKLMFQNSACDASVGSIAKAFVPTGMLNSDSADIVLYSLRQKYRDTDKLIVPRWLLFPTFDPPSFAATMKPSEESGHWCLIVLNLRFRRFECLDSLRDETWSDAVRFLRTMTDNIKKLWRESSEDMAKPFSSVHIDGFSCEFVRVMQQKNTHGDILNIRKTLLYTYATSDVFDVDFRGLFGIEPCE…
TaULP5	CDM86144.1	MAALVQEEIHKAMLLMIDDAHPGSSLHSDNASLTKGTVGTQSPCHSNLDEAVMISSQSAQRVNETSIHVDLIPQLTAGKPSSPTLRNQTVEIGTHESEPATNLVNIGGVEDDNFHSASPMIAHITQYEPSSSKELATMDQIVEAEPAACKDPLGESICTFQNLMSDAKSCSATTAIQRQETSVANVLPSSNICASTDPPELVSAVIIPTTAIIIPNNAAHQVQSHHVQTEKSNMPSEDSSIMKFVVTDGQADSASLVPVTSPINVSGHGNPGDEPENIVFIDPKSTKSSSEIDVSDAQKATKNHSFSHNPASDVVQLQHTEKMTLEDDIQNQSNDHLLNLDVRKNDIQSTKDIESSDTDSTSKDVPNISSPPLSIQIIDHSKLPDDMPKVSTIPSDINL…
TaULP6	CDM86296.1	MRKNLLEFMITTYDSSRKRFIIRPNTDDISVLNEDVYDIFGLRNEGDDVISMIATVQLGMATGRSYDDDFVRRVVLVLLGTVLAPQSTKFVPYRYYKMVEDVNAIKSYNWNDFMLGVCMDAIKKSVEDLEKFKWPIGNLALLQKRKGKSETTMTTCTGVAPAILKTALAKSTDVLRLNTDGVLYKPNKRDNNDEFDNVGERVGMENGQYKSLKYWPDIDSPTDVKIETSFTGINDTSVPVDDTGAPATTPGKGEATDHFIIDDNGNSPSLASTVRTKDCPSLSRTPQNADISGESMDALSPTKSEDTFESYPAESNIGNGEGSQENDGKRKRKKSKYCQSPYDILVTRKKRVKKIINAYFKHLQHRDFSDRYISTTWFPKFMLSRARGKTKSVNDLDSE…
TaULP7	CDM86575.1	MGKKKLAPLSLFLAILLITCCEMVEEVGAKLVCEIYWPLCIEKCYKSGNCMRCCKNWGFVHGRCNPLRGMGCYCCADDSDPRDAALRRRYQYQQQHKMDKHDVRRTSYFAGTASMSEPRQPRREVRGRTRAVRFREMQNKIDFYLLLFPVTSHIGIARRLDRIYKLLDTAGAGGESSMLPQPSQLQQEEFRTELDILPRLQHKHIVRLLGSCVTARKDKQQKKKRLLSWWRRKEPKEPEWLAVYEYMENGTLFHHLHPDQGSSELSSVTVSWKARIEVLLGVSRAIEHMHCHANLPIIHRDIKSRNILLDANWVPRLSDFGLSLACDMAMIHDSPEHASSSLQWAVFPSQPEPEILCEDDEKLRALKEEHGEQICDLVTKALLEVNEHNPSGRYPFSEL…
